# Supplementary material for: Association Between UGT1A1 mRNA Expression and Cis-Acting Genetic Variants and Trans-Acting Transcriptional Regulators in Human Liver Samples
Source: Genes (Basel). 2025 Aug 18;16(8):971. doi: 10.3390/genes16080971 (PMC12385207; doi:10.3390/genes16080971)
Supplement: Supplementary file 1 [file genes-16-00971-s001.zip]

Archive with 1 entries (1 files):
- genes-3790245-supplementary.pdf
